# Supplementary material for: Metastable Oscillatory Modes as a Signature of Entropy Management in the Brain
Source: Entropy (Basel). 2024 Dec 3;26(12):1048. doi: 10.3390/e26121048 (PMC11675728; doi:10.3390/e26121048)
Supplement: Supplementary file 1 [file entropy-26-01048-s001.zip]

Archive with 1 entries (1 files):
- entropy-3050653-supplementary.pdf
